# Supplementary material for: Comparing Outcomes of Post-Cardiotomy Cardiogenic Shock Patients: On-Site Cannulation vs. Retrieval for V-A ECMO Support
Source: J Clin Med. 2024 May 31;13(11):3265. doi: 10.3390/jcm13113265 (PMC11172433; doi:10.3390/jcm13113265)
Supplement: Supplementary file 1 [file jcm-13-03265-s001.zip]

Archive with 1 entries (1 files):
- jcm-3024157-supplementary.pdf
